# Supplementary material for: Biohybrid chiral materials for an ultralight reconfigurable flying robot
Source: Sci Adv. 2026 Jul 23;12(30):eaef0912. doi: 10.1126/sciadv.aef0912 (PMC13394483; doi:10.1126/sciadv.aef0912)
Supplement: Supplementary file 2 — Movies S1 to S11 [file sciadv.aef0912_movies_s1_to_s11.zip]

Archive with 11 entries (11 files):
- aef0912_movie_s1.MP4
- aef0912_movie_s2.MP4
- aef0912_movie_s3.MP4
- aef0912_movie_s4.MP4
- aef0912_movie_s5.MP4
- aef0912_movie_s6.MP4
- aef0912_movie_s7.MP4
- aef0912_movie_s8.MP4
- aef0912_movie_s9.MP4
- aef0912_movie_s10.MP4
- aef0912_movie_s11.mp4
